# Supplementary material for: Phosphatidylinositol 5-Phosphate-Loaded Apoptotic Body-Like Liposomes for Mycobacterium abscessus Infection Management in Patients With Cystic Fibrosis
Source: J Infect Dis. 2025 Apr 18;232(1):e43–7. doi: 10.1093/infdis/jiaf124 (PMC12308664; doi:10.1093/infdis/jiaf124)
Supplement: jiaf124_Supplementary_Data [file jiaf124_supplementary_data.zip]

Archive with 2 entries (2 files):
- Supplementary_Table_S1.docx
- Supplementary_Table_S2.docx
